# Supplementary material for: Patients with Taste Disorders in a Hospital’s Dental Department and Strategies for Taste Disorders
Source: Biomedicines. 2024 Sep 23;12(9):2160. doi: 10.3390/biomedicines12092160 (PMC11440103; doi:10.3390/biomedicines12092160)
Supplement: Supplementary file 1 [file biomedicines-12-02160-s001.zip]

Archive with 1 entries (1 files):
- Statistical Processing.xlsx
