# Supplementary material for: Patients with Taste Disorders in a Hospital’s Dental Department and Strategies for Taste Disorders
Source: Biomedicines. 2024 Sep 23;12(9):2160. doi: 10.3390/biomedicines12092160 (PMC11440103; doi:10.3390/biomedicines12092160)
Supplement: Supplementary file 1 [file biomedicines-12-02160-s001.zip › Statistical Processing.xlsx]

## Sheet: Standarlized difference
Standardized Difference
	Age	quantitative taste abnormalities	qualitative taste abnormalities	Standardized Difference
	Mean	67.3	65.5	0.136842
	SD	14.7	11.4
	Zn	quantitative taste abnormalities	qualitative taste abnormalities	Standardized Difference
	Mean	73.1	73.4	0.0186893
	SD	16.3	15.8
		quantitative taste abnormalities	qualitative taste abnormalities	Standardized Difference
	Sex	0.305195	0.232143	0.165366
		quantitative taste abnormalities	qualitative taste abnormalities
	Male	47	39	86
	Female	107	129	236
		154	168	322
		χ2	2.19048
		ｐ	0.138866
		V	0.0824787
		V2	0.00680273

## Sheet: V
λ	χ2	2.19048
	row	2
	column	2
	df	1
	sample size	322
χ2L=χ2(df,λ,0.025)		0.00874
χ2U=χ2(df,λ,0.975)		11.83
	V95% lower limit	0.00520988
	V95%upper limit	0.191675
	Approximation
	c	1.68657
	m	1.8917
	χ2L=χ2(df,λ,0.025)			0.00165633	V95% lower limit	0.00226801
	χ2U=χ2(df,λ,0.975)			8.47312	V95%upper limit	0.162216
	Approximation
	c	1.40708
	n	2.71783
	b	-0.633723
	χ2L=χ2(df,λ,0.025)			-0.562475	V95% lower limit	#NUM!
	χ2U=χ2(df,λ,0.975)			9.74737	V95%upper limit	0.173987
	Approximation
	h	0.443809
	μ	0.851724
	σ	0.478054
	χ2L=χ2(df,λ,0.025)			#NUM!	V95% lower limit	#NUM!
	χ2U=χ2(df,λ,0.975)			11.827	V95%upper limit	0.19165

## Sheet: Non-central chi-square distribu
					0	0.33446	0.999417	0.334265
11.83	%Point				1	0.366313	0.992011	0.363387
					2	0.2006	0.962807	0.193139
0.97497	Cumulative Probability				3	0.0732351	0.89371	0.065451
					4	0.0200525	0.776936	0.0155795
					5	0.00439246	0.623444	0.00273845
					6	0.000801799	0.458369	0.00036752
1.09524	λ/2				7	0.000125452	0.308151	3.86581e-05
0.97497	Cumulative Probability				8	1.71749e-05	0.18968	3.25774e-06
					9	2.09007e-06	0.107237	2.24134e-07
2.19048	λ				10	2.28913e-07	0.0559061	1.27977e-08
1	df				11	2.27922e-08	0.0269896	6.15153e-10
					12	2.08025e-09	0.0121164	2.5205e-11
					13	1.75259e-10	0.00507838	8.90032e-13
					14	1.37108e-11	0.0019947	2.73488e-14
					15	1.0011e-12	0.000736767	7.3758e-16
					16	6.85281e-14	0.000256724	1.75928e-17
					17	4.41498e-15	8.46363e-05	3.73668e-19
					18	2.68637e-16	2.64706e-05	7.11098e-21
					19	1.54853e-17	7.87331e-06	1.21921e-22
					20	8.48007e-19	2.23213e-06	1.89286e-24
					21	4.42272e-20	6.04441e-07	2.67327e-26
					22	2.20179e-21	1.56637e-07	3.44882e-28
					23	1.04847e-22	3.89149e-08	4.08012e-30
					24	4.7847e-24	9.28386e-09	4.44205e-32
					25	2.09616e-25	2.13009e-09	4.465e-34
					26	8.82997e-27	4.70697e-10	4.15624e-36
					27	3.58183e-28	1.00308e-10	3.59284e-38
					28	1.40106e-29	2.06401e-11	2.8918e-40
					29	5.29135e-31	4.10564e-12	2.17244e-42
					30	1.93177e-32	7.90334e-13	1.52674e-44
					31	6.82498e-34	1.47382e-13	1.00588e-46
					32	2.33593e-35	2.66503e-14	6.22533e-49
					33	7.75275e-37	4.67707e-15	3.62601e-51
					34	2.49739e-38	7.97318e-16	1.99121e-53
					35	7.81496e-40	1.32138e-16	1.03265e-55
					36	2.37757e-41	2.13054e-17	5.06552e-58
					37	7.03786e-43	3.34456e-18	2.35385e-60
					38	2.02846e-44	5.11529e-19	1.03762e-62
					39	5.69653e-46	7.62727e-20	4.3449e-65
					40	1.55977e-47	1.10945e-20	1.73048e-67
					41	4.16663e-49	1.57521e-21	6.56331e-70
					42	1.08654e-50	2.1843e-22	2.37332e-72
					43	2.76748e-52	2.95979e-23	8.19117e-75
					44	6.88877e-54	3.92112e-24	2.70117e-77
					45	1.67663e-55	5.08129e-25	8.51946e-80
					46	3.99199e-57	6.44404e-26	2.57245e-82
					47	9.30251e-59	8.00128e-27	7.4432e-85
					48	2.1226e-60	9.73119e-28	2.06554e-87
					49	4.7444e-62	1.15974e-28	5.50226e-90
					50	1.03925e-63	1.35492e-29	1.4081e-92
					51	2.23182e-65	1.55238e-30	3.46464e-95
					52	4.70072e-67	1.74491e-31	8.20232e-98
					53	9.71399e-69	1.92482e-32	1.86977e-100
					54	1.97021e-70	2.08451e-33	4.10693e-103
					55	3.92337e-72	2.21695e-34	8.69791e-106
					56	7.67327e-74	2.31625e-35	1.77732e-108
					57	1.4744e-75	2.37808e-36	3.50624e-111
					58	2.78417e-77	2.4e-37	6.68199e-114
					59	5.16836e-79	2.38156e-38	1.23087e-116
					60	9.43432e-81	2.32434e-39	2.19286e-119
					61	1.69391e-82	2.23175e-40	3.78037e-122
					62	2.99231e-84	2.10867e-41	6.3098e-125
					63	5.20206e-86	1.96111e-42	1.02018e-127
					64	8.90235e-88	1.79569e-43	1.59859e-130
					65	1.50003e-89	1.6192e-44	2.42885e-133
					66	2.48923e-91	1.43816e-45	3.57992e-136
					67	4.06911e-93	1.2585e-46	5.12098e-139
					68	6.5539e-95	1.08525e-47	7.11262e-142
					69	1.0403e-96	9.22422e-49	9.59597e-145
					70	1.62769e-98	7.72932e-50	1.25809e-147
					71	2.51085e-100	6.38634e-51	1.60352e-150
					72	3.81942e-102	5.20411e-52	1.98767e-153
					73	5.73039e-104	4.18317e-53	2.39712e-156
					74	8.48128e-106	3.31749e-54	2.81366e-159
					75	1.23854e-107	2.59619e-55	3.21548e-162
					76	1.78486e-109	2.00522e-56	3.57905e-165
					77	2.53877e-111	1.52883e-57	3.88135e-168
					78	3.56482e-113	1.15081e-58	4.10241e-171
					79	4.94219e-115	8.55377e-60	4.22743e-174
					80	6.7661e-117	6.27907e-61	4.24848e-177
					81	9.14876e-119	4.55283e-62	4.16528e-180
					82	1.22196e-120	3.26124e-63	3.9851e-183
					83	1.61246e-122	2.30813e-64	3.72176e-186
					84	2.10241e-124	1.61427e-65	3.39387e-189
					85	2.70899e-126	1.11582e-66	3.02275e-192
					86	3.45e-128	7.62376e-68	2.63019e-195
					87	4.34319e-130	5.14945e-69	2.2365e-198
					88	5.40549e-132	3.43895e-70	1.85892e-201
					89	6.65202e-134	2.27101e-71	1.51068e-204
					90	8.09506e-136	1.48318e-72	1.20064e-207
					91	9.74289e-138	9.58085e-74	9.33452e-211
					92	1.15987e-139	6.1221e-75	7.10084e-214
					93	1.36595e-141	3.87021e-76	5.28651e-217
					94	1.59154e-143	2.42077e-77	3.85275e-220
					95	1.83486e-145	1.49834e-78	2.74923e-223
					96	2.09334e-147	9.17797e-80	1.92126e-226
					97	2.36362e-149	5.56433e-81	1.31519e-229
					98	2.64156e-151	3.33928e-82	8.8209e-233
					99	2.92236e-153	1.98386e-83	5.79757e-236
					100	3.20068e-155	1.1669e-84	3.73488e-239
					101	3.47081e-157	6.79612e-86	2.3588e-242
					102	3.72683e-159	3.91954e-87	1.46075e-245
					103	3.96288e-161	2.23871e-88	8.87175e-249
					104	4.17337e-163	1.26646e-89	5.28539e-252
					105	4.35318e-165	7.09661e-91	3.08928e-255
					106	4.4979e-167	3.9393e-92	1.77186e-258
					107	4.604e-169	2.16637e-93	9.97395e-262
					108	4.66896e-171	1.1804e-94	5.51124e-265
					109	4.6914e-173	6.37303e-96	2.98984e-268
					110	4.6711e-175	3.40972e-97	1.59271e-271
					111	4.60898e-177	1.80793e-98	8.33273e-275
					112	4.50709e-179	9.50107e-100	4.28222e-278
					113	4.36844e-181	4.94907e-101	2.16197e-281
					114	4.19692e-183	2.55545e-102	1.0725e-284
					115	3.99707e-185	1.3081e-103	5.22856e-288
					116	3.77392e-187	6.63852e-105	2.50533e-291
					117	3.53278e-189	3.34037e-106	1.18008e-294
					118	3.27901e-191	1.66663e-107	5.46491e-298
					119	3.0179e-193	8.24593e-109	2.48854e-301
					120	2.75444e-195	4.04597e-110	1.11444e-304
					121	2.4932e-197	1.96889e-111	4.90882e-308
					122	2.23824e-199	9.503e-113	0
					123	1.99301e-201	4.5496e-114	0
					124	1.76034e-203	2.16066e-115	0
					125	1.5424e-205	1.01795e-116	0
					126	1.34071e-207	4.75801e-118	0
					127	1.15622e-209	2.20651e-119	0
					128	9.89325e-212	1.0153e-120	0
					129	8.3996e-214	4.63577e-122	0
					130	7.07659e-216	2.10043e-123	0
					131	5.91646e-218	9.44461e-125	0
					132	4.90904e-220	4.21474e-126	0
					133	4.04254e-222	1.86679e-127	0
					134	3.30414e-224	8.20692e-129	0
					135	2.68061e-226	3.58138e-130	0
					136	2.15876e-228	1.55142e-131	0
					137	1.72581e-230	6.67177e-133	0
					138	1.36969e-232	2.84844e-134	0
					139	1.07924e-234	1.2074e-135	0
					140	8.44301e-237	5.08153e-137	0
					141	6.55824e-239	2.12354e-138	0
					142	5.05834e-241	8.81189e-140	0
					143	3.87419e-243	3.63114e-141	0
					144	2.94664e-245	1.48594e-142	0
					145	2.22571e-247	6.03905e-144	0
					146	1.66965e-249	2.4376e-145	0
					147	1.24399e-251	9.77244e-147	0
					148	9.20585e-254	3.89145e-148	0
					149	6.76685e-256	1.53924e-149	0
					150	4.94088e-258	6.04793e-151	0
					151	3.58374e-260	2.36066e-152	0
					152	2.58227e-262	9.15386e-154	0
					153	1.8485e-264	3.52645e-155	0
					154	1.31464e-266	1.34975e-156	0
					155	9.28934e-269	5.13296e-158	0
					156	6.52183e-271	1.93955e-159	0
					157	4.54966e-273	7.28228e-161	0
					158	3.15378e-275	2.71699e-162	0
					159	2.17241e-277	1.00734e-163	0
					160	1.48707e-279	3.71154e-165	0
					161	1.01161e-281	1.35905e-166	0
					162	6.83926e-284	4.9458e-168	0
					163	4.59547e-286	1.78885e-169	0
					164	3.06899e-288	6.4308e-171	0
					165	2.03714e-290	2.29787e-172	0
					166	1.34407e-292	8.16151e-174	0
					167	8.81483e-295	2.88148e-175	0
					168	5.74664e-297	1.01129e-176	0
					169	3.72423e-299	3.52834e-178	0
					170	2.39936e-301	1.2238e-179	0
					171	1.53677e-303	4.21999e-181	0
					172	9.78565e-306	1.44673e-182	0
					173	6.19516e-308	4.93123e-184	0
					174	0	1.6712e-185	0
					175	0	5.63144e-187	0
					176	0	1.88688e-188	0
					177	0	6.28662e-190	0
					178	0	2.08282e-191	0
					179	0	6.86214e-193	0
					180	0	2.24831e-194	0
					181	0	7.32578e-196	0
					182	0	2.37392e-197	0
					183	0	7.6508e-199	0
					184	0	2.45238e-200	0
					185	0	7.81848e-202	0
					186	0	2.47926e-203	0
					187	0	7.81989e-205	0
					188	0	2.45341e-206	0
					189	0	7.65671e-208	0
					190	0	2.377e-209	0
					191	0	7.3408e-211	0
					192	0	2.25526e-212	0
					193	0	6.89286e-214	0
					194	0	2.09587e-215	0
					195	0	6.34022e-217	0
					196	0	1.90822e-218	0
					197	0	5.71411e-220	0
					198	0	1.70246e-221	0
					199	0	5.04686e-223	0
					200	0	1.48866e-224	0
					201	0	4.36929e-226	0
					202	0	1.27608e-227	0
					203	0	3.70854e-229	0
					204	0	1.07251e-230	0
					205	0	3.08662e-232	0
					206	0	8.84007e-234	0
					207	0	2.5196e-235	0
					208	0	7.14693e-237	0
					209	0	2.01758e-238	0
					210	0	5.66857e-240	0
					211	0	1.58511e-241	0
					212	0	4.41161e-243	0
					213	0	1.22207e-244	0
					214	0	3.36951e-246	0
					215	0	9.24735e-248	0
					216	0	2.52614e-249	0
					217	0	6.86907e-251	0
					218	0	1.85929e-252	0
					219	0	5.0097e-254	0
					220	0	1.34371e-255	0
					221	0	3.58783e-257	0
					222	0	9.53681e-259	0
					223	0	2.52364e-260	0
					224	0	6.64835e-262	0
					225	0	1.7437e-263	0
					226	0	4.55309e-265	0
					227	0	1.18366e-266	0
					228	0	3.06371e-268	0
					229	0	7.89531e-270	0
					230	0	2.02583e-271	0
					231	0	5.17557e-273	0
					232	0	1.31656e-274	0
					233	0	3.33474e-276	0
					234	0	8.41057e-278	0
					235	0	2.11223e-279	0
					236	0	5.28225e-281	0
					237	0	1.31542e-282	0
					238	0	3.262e-284	0
					239	0	8.0554e-286	0
					240	0	1.98099e-287	0
					241	0	4.85148e-289	0
					242	0	1.18324e-290	0
					243	0	2.87398e-292	0
					244	0	6.95211e-294	0
					245	0	1.67485e-295	0
					246	0	4.01856e-297	0
					247	0	9.60302e-299	0
					248	0	2.28556e-300	0
					249	0	5.41796e-302	0
					250	0	1.27921e-303	0
					251	0	3.00827e-305	0
					252	0	7.04642e-307	0
					253	0	0	0
					254	0	0	0
					255	0	0	0
					256	0	0	0
					257	0	0	0
					258	0	0	0
					259	0	0	0
					260	0	0	0
					261	0	0	0
					262	0	0	0
					263	0	0	0
					264	0	0	0
					265	0	0	0
					266	0	0	0
					267	0	0	0
					268	0	0	0
					269	0	0	0
					270	0	0	0
					271	0	0	0
					272	0	0	0
					273	0	0	0
					274	0	0	0
					275	0	0	0
					276	0	0	0
					277	0	0	0
					278	0	0	0
					279	0	0	0
					280	0	0	0
					281	0	0	0
					282	0	0	0
					283	0	0	0
					284	0	0	0
					285	0	0	0
					286	0	0	0
					287	0	0	0
					288	0	0	0
					289	0	0	0
					290	0	0	0
					291	0	0	0
					292	0	0	0
					293	0	0	0
					294	0	0	0
					295	0	0	0
					296	0	0	0
					297	0	0	0
					298	0	0	0
					299	0	0	0
					300	0	0	0
					301	0	0	0
					302	0	0	0
					303	0	0	0
					304	0	0	0
					305	0	0	0
					306	0	0	0
					307	0	0	0
					308	0	0	0
					309	0	0	0
					310	0	0	0
					311	0	0	0
					312	0	0	0
					313	0	0	0
					314	0	0	0
					315	0	0	0
					316	0	0	0
					317	0	0	0
					318	0	0	0
					319	0	0	0
					320	0	0	0
					321	0	0	0
					322	0	0	0
					323	0	0	0
					324	0	0	0
					325	0	0	0
					326	0	0	0
					327	0	0	0
					328	0	0	0
					329	0	0	0
					330	0	0	0
					331	0	0	0
					332	0	0	0
					333	0	0	0
					334	0	0	0
					335	0	0	0
					336	0	0	0
					337	0	0	0
					338	0	0	0
					339	0	0	0
					340	0	0	0
					341	0	0	0
					342	0	0	0
					343	0	0	0
					344	0	0	0
					345	0	0	0
					346	0	0	0
					347	0	0	0
					348	0	0	0
					349	0	0	0
					350	0	0	0
					351	0	0	0
					352	0	0	0
					353	0	0	0
					354	0	0	0
					355	0	0	0
					356	0	0	0
					357	0	0	0
					358	0	0	0
					359	0	0	0
					360	0	0	0
					361	0	0	0
					362	0	0	0
					363	0	0	0
					364	0	0	0
					365	0	0	0
					366	0	0	0
					367	0	0	0
					368	0	0	0
					369	0	0	0
					370	0	0	0
					371	0	0	0
					372	0	0	0
					373	0	0	0
					374	0	0	0
					375	0	0	0
					376	0	0	0
					377	0	0	0
					378	0	0	0
					379	0	0	0
					380	0	0	0
					381	0	0	0
					382	0	0	0
					383	0	0	0
					384	0	0	0
					385	0	0	0
					386	0	0	0
					387	0	0	0
					388	0	0	0
					389	0	0	0
					390	0	0	0
					391	0	0	0
					392	0	0	0
					393	0	0	0
					394	0	0	0
					395	0	0	0
					396	0	0	0
					397	0	0	0
					398	0	0	0
					399	0	0	0
					400	0	0	0
					401	0	0	0
					402	0	0	0
					403	0	0	0
					404	0	0	0
					405	0	0	0
					406	0	0	0
					407	0	0	0
					408	0	0	0
					409	0	0	0
					410	0	0	0
					411	0	0	0
					412	0	0	0
					413	0	0	0
					414	0	0	0
					415	0	0	0
					416	0	0	0
					417	0	0	0
					418	0	0	0
					419	0	0	0
					420	0	0	0
					421	0	0	0
					422	0	0	0
					423	0	0	0
					424	0	0	0
					425	0	0	0
					426	0	0	0
					427	0	0	0
					428	0	0	0
					429	0	0	0
					430	0	0	0
					431	0	0	0
					432	0	0	0
					433	0	0	0
					434	0	0	0
					435	0	0	0
					436	0	0	0
					437	0	0	0
					438	0	0	0
					439	0	0	0
					440	0	0	0
					441	0	0	0
					442	0	0	0
					443	0	0	0
					444	0	0	0
					445	0	0	0
					446	0	0	0
					447	0	0	0
					448	0	0	0
					449	0	0	0
					450	0	0	0
					451	0	0	0
					452	0	0	0
					453	0	0	0
					454	0	0	0
					455	0	0	0
					456	0	0	0
					457	0	0	0
					458	0	0	0
					459	0	0	0
					460	0	0	0
					461	0	0	0
					462	0	0	0
					463	0	0	0
					464	0	0	0
					465	0	0	0
					466	0	0	0
					467	0	0	0
					468	0	0	0
					469	0	0	0
					470	0	0	0
					471	0	0	0
					472	0	0	0
					473	0	0	0
					474	0	0	0
					475	0	0	0
					476	0	0	0
					477	0	0	0
					478	0	0	0
					479	0	0	0
					480	0	0	0
					481	0	0	0
					482	0	0	0
					483	0	0	0
					484	0	0	0
					485	0	0	0
					486	0	0	0
					487	0	0	0
					488	0	0	0
					489	0	0	0
					490	0	0	0
					491	0	0	0
					492	0	0	0
					493	0	0	0
					494	0	0	0
					495	0	0	0
					496	0	0	0
					497	0	0	0
					498	0	0	0
					499	0	0	0
					500	0	0	0
					501	0	0	0
					502	0	0	0
					503	0	0	0
					504	0	0	0
					505	0	0	0
					506	0	0	0
					507	0	0	0
					508	0	0	0
					509	0	0	0
					510	0	0	0
					511	0	0	0
					512	0	0	0
					513	0	0	0
					514	0	0	0
					515	0	0	0
					516	0	0	0
					517	0	0	0
					518	0	0	0
					519	0	0	0
					520	0	0	0
					521	0	0	0
					522	0	0	0
					523	0	0	0
					524	0	0	0
					525	0	0	0
					526	0	0	0
					527	0	0	0
					528	0	0	0
					529	0	0	0
					530	0	0	0
					531	0	0	0
					532	0	0	0
					533	0	0	0
					534	0	0	0
					535	0	0	0
					536	0	0	0
					537	0	0	0
					538	0	0	0
					539	0	0	0
					540	0	0	0
					541	0	0	0
					542	0	0	0
					543	0	0	0
					544	0	0	0
					545	0	0	0
					546	0	0	0
					547	0	0	0
					548	0	0	0
					549	0	0	0
					550	0	0	0
					551	0	0	0
					552	0	0	0
					553	0	0	0
					554	0	0	0
					555	0	0	0
					556	0	0	0
					557	0	0	0
					558	0	0	0
					559	0	0	0
					560	0	0	0
					561	0	0	0
					562	0	0	0
					563	0	0	0
					564	0	0	0
					565	0	0	0
					566	0	0	0
					567	0	0	0
					568	0	0	0
					569	0	0	0
					570	0	0	0
					571	0	0	0
					572	0	0	0
					573	0	0	0
					574	0	0	0
					575	0	0	0
					576	0	0	0
					577	0	0	0
					578	0	0	0
					579	0	0	0
					580	0	0	0
					581	0	0	0
					582	0	0	0
					583	0	0	0
					584	0	0	0
					585	0	0	0
					586	0	0	0
					587	0	0	0
					588	0	0	0
					589	0	0	0
					590	0	0	0
					591	0	0	0
					592	0	0	0
					593	0	0	0
					594	0	0	0
					595	0	0	0
					596	0	0	0
					597	0	0	0
					598	0	0	0
					599	0	0	0
					600	0	0	0
					601	0	0	0
					602	0	0	0
					603	0	0	0
					604	0	0	0
					605	0	0	0
					606	0	0	0
					607	0	0	0
					608	0	0	0
					609	0	0	0
					610	0	0	0
					611	0	0	0
					612	0	0	0
					613	0	0	0
					614	0	0	0
					615	0	0	0
					616	0	0	0
					617	0	0	0
					618	0	0	0
					619	0	0	0
					620	0	0	0
					621	0	0	0
					622	0	0	0
					623	0	0	0
					624	0	0	0
					625	0	0	0
					626	0	0	0
					627	0	0	0
					628	0	0	0
					629	0	0	0
					630	0	0	0
					631	0	0	0
					632	0	0	0
					633	0	0	0
					634	0	0	0
					635	0	0	0
					636	0	0	0
					637	0	0	0
					638	0	0	0
					639	0	0	0
					640	0	0	0
					641	0	0	0
					642	0	0	0
					643	0	0	0
					644	0	0	0
					645	0	0	0
					646	0	0	0
					647	0	0	0
					648	0	0	0
					649	0	0	0
					650	0	0	0
					651	0	0	0
					652	0	0	0
					653	0	0	0
					654	0	0	0
					655	0	0	0
					656	0	0	0
					657	0	0	0
					658	0	0	0
					659	0	0	0
					660	0	0	0
					661	0	0	0
					662	0	0	0
					663	0	0	0
					664	0	0	0
					665	0	0	0
					666	0	0	0
					667	0	0	0
					668	0	0	0
					669	0	0	0
					670	0	0	0
					671	0	0	0
					672	0	0	0
					673	0	0	0
					674	0	0	0
					675	0	0	0
					676	0	0	0
					677	0	0	0
					678	0	0	0
					679	0	0	0
					680	0	0	0
					681	0	0	0
					682	0	0	0
					683	0	0	0
					684	0	0	0
					685	0	0	0
					686	0	0	0
					687	0	0	0
					688	0	0	0
					689	0	0	0
					690	0	0	0
					691	0	0	0
					692	0	0	0
					693	0	0	0
					694	0	0	0
					695	0	0	0
					696	0	0	0
					697	0	0	0
					698	0	0	0
					699	0	0	0
					700	0	0	0
					701	0	0	0
					702	0	0	0
					703	0	0	0
					704	0	0	0
					705	0	0	0
					706	0	0	0
					707	0	0	0
					708	0	0	0
					709	0	0	0
					710	0	0	0
					711	0	0	0
					712	0	0	0
					713	0	0	0
					714	0	0	0
					715	0	0	0
					716	0	0	0
					717	0	0	0
					718	0	0	0
					719	0	0	0
					720	0	0	0
					721	0	0	0
					722	0	0	0
					723	0	0	0
					724	0	0	0
					725	0	0	0
					726	0	0	0
					727	0	0	0
					728	0	0	0
					729	0	0	0
					730	0	0	0
					731	0	0	0
					732	0	0	0
					733	0	0	0
					734	0	0	0
					735	0	0	0
					736	0	0	0
					737	0	0	0
					738	0	0	0
					739	0	0	0
					740	0	0	0
					741	0	0	0
					742	0	0	0
					743	0	0	0
					744	0	0	0
					745	0	0	0
					746	0	0	0
					747	0	0	0
					748	0	0	0
					749	0	0	0
					750	0	0	0
					751	0	0	0
					752	0	0	0
					753	0	0	0
					754	0	0	0
					755	0	0	0
					756	0	0	0
					757	0	0	0
					758	0	0	0
					759	0	0	0
					760	0	0	0
					761	0	0	0
					762	0	0	0
					763	0	0	0
					764	0	0	0
					765	0	0	0
					766	0	0	0
					767	0	0	0
					768	0	0	0
					769	0	0	0
					770	0	0	0
					771	0	0	0
					772	0	0	0
					773	0	0	0
					774	0	0	0
					775	0	0	0
					776	0	0	0
					777	0	0	0
					778	0	0	0
					779	0	0	0
					780	0	0	0
					781	0	0	0
					782	0	0	0
					783	0	0	0
					784	0	0	0
					785	0	0	0
					786	0	0	0
					787	0	0	0
					788	0	0	0
					789	0	0	0
					790	0	0	0
					791	0	0	0
					792	0	0	0
					793	0	0	0
					794	0	0	0
					795	0	0	0
					796	0	0	0
					797	0	0	0
					798	0	0	0
					799	0	0	0
					800	0	0	0
					801	0	0	0
					802	0	0	0
					803	0	0	0
					804	0	0	0
					805	0	0	0
					806	0	0	0
					807	0	0	0
					808	0	0	0
					809	0	0	0
					810	0	0	0
					811	0	0	0
					812	0	0	0
					813	0	0	0
					814	0	0	0
					815	0	0	0
					816	0	0	0
					817	0	0	0
					818	0	0	0
					819	0	0	0
					820	0	0	0
					821	0	0	0
					822	0	0	0
					823	0	0	0
					824	0	0	0
					825	0	0	0
					826	0	0	0
					827	0	0	0
					828	0	0	0
					829	0	0	0
					830	0	0	0
					831	0	0	0
					832	0	0	0
					833	0	0	0
					834	0	0	0
					835	0	0	0
					836	0	0	0
					837	0	0	0
					838	0	0	0
					839	0	0	0
					840	0	0	0
					841	0	0	0
					842	0	0	0
					843	0	0	0
					844	0	0	0
					845	0	0	0
					846	0	0	0
					847	0	0	0
					848	0	0	0
					849	0	0	0
					850	0	0	0
					851	0	0	0
					852	0	0	0
					853	0	0	0
					854	0	0	0
					855	0	0	0
					856	0	0	0
					857	0	0	0
					858	0	0	0
					859	0	0	0
					860	0	0	0
					861	0	0	0
					862	0	0	0
					863	0	0	0
					864	0	0	0
					865	0	0	0
					866	0	0	0
					867	0	0	0
					868	0	0	0
					869	0	0	0
					870	0	0	0
					871	0	0	0
					872	0	0	0
					873	0	0	0
					874	0	0	0
					875	0	0	0
					876	0	0	0
					877	0	0	0
					878	0	0	0
					879	0	0	0
					880	0	0	0
					881	0	0	0
					882	0	0	0
					883	0	0	0
					884	0	0	0
					885	0	0	0
					886	0	0	0
					887	0	0	0
					888	0	0	0
					889	0	0	0
					890	0	0	0
					891	0	0	0
					892	0	0	0
					893	0	0	0
					894	0	0	0
					895	0	0	0
					896	0	0	0
					897	0	0	0
					898	0	0	0
					899	0	0	0
					900	0	0	0
					901	0	0	0
					902	0	0	0
					903	0	0	0
					904	0	0	0
					905	0	0	0
					906	0	0	0
					907	0	0	0
					908	0	0	0
					909	0	0	0
					910	0	0	0
					911	0	0	0
					912	0	0	0
					913	0	0	0
					914	0	0	0
					915	0	0	0
					916	0	0	0
					917	0	0	0
					918	0	0	0
					919	0	0	0
					920	0	0	0
					921	0	0	0
					922	0	0	0
					923	0	0	0
					924	0	0	0
					925	0	0	0
					926	0	0	0
					927	0	0	0
					928	0	0	0
					929	0	0	0
					930	0	0	0
					931	0	0	0
					932	0	0	0
					933	0	0	0
					934	0	0	0
					935	0	0	0
					936	0	0	0
					937	0	0	0
					938	0	0	0
					939	0	0	0
					940	0	0	0
					941	0	0	0
					942	0	0	0
					943	0	0	0
					944	0	0	0
					945	0	0	0
					946	0	0	0
					947	0	0	0
					948	0	0	0
					949	0	0	0
					950	0	0	0
					951	0	0	0
					952	0	0	0
					953	0	0	0
					954	0	0	0
					955	0	0	0
					956	0	0	0
					957	0	0	0
					958	0	0	0
					959	0	0	0
					960	0	0	0
					961	0	0	0
					962	0	0	0
					963	0	0	0
					964	0	0	0
					965	0	0	0
					966	0	0	0
					967	0	0	0
					968	0	0	0
					969	0	0	0
					970	0	0	0
					971	0	0	0
					972	0	0	0
					973	0	0	0
					974	0	0	0
					975	0	0	0
					976	0	0	0
					977	0	0	0
					978	0	0	0
					979	0	0	0
					980	0	0	0
					981	0	0	0
					982	0	0	0
					983	0	0	0
					984	0	0	0
					985	0	0	0
					986	0	0	0
					987	0	0	0
					988	0	0	0
					989	0	0	0
					990	0	0	0
					991	0	0	0
					992	0	0	0
					993	0	0	0
					994	0	0	0
					995	0	0	0
					996	0	0	0
					997	0	0	0
					998	0	0	0
					999	0	0	0
					1000	0	0	0
					1001	0	0	0
					1002	0	0	0
					1003	0	0	0
					1004	0	0	0
					1005	0	0	0
					1006	0	0	0
					1007	0	0	0
					1008	0	0	0
					1009	0	0	0
					1010	0	0	0
					1011	0	0	0
					1012	0	0	0
					1013	0	0	0
					1014	0	0	0
					1015	0	0	0
					1016	0	0	0
					1017	0	0	0
					1018	0	0	0
					1019	0	0	0
					1020	0	0	0
					1021	0	0	0
					1022	0	0	0
					1023	0	0	0
					1024	0	0	0
					1025	0	0	0
					1026	0	0	0
					1027	0	0	0
					1028	0	0	0
					1029	0	0	0
					1030	0	0	0
					1031	0	0	0
					1032	0	0	0
					1033	0	0	0
					1034	0	0	0
					1035	0	0	0
					1036	0	0	0
					1037	0	0	0
					1038	0	0	0
					1039	0	0	0
					1040	0	0	0
					1041	0	0	0
					1042	0	0	0
					1043	0	0	0
					1044	0	0	0
					1045	0	0	0
					1046	0	0	0
					1047	0	0	0
					1048	0	0	0
					1049	0	0	0
					1050	0	0	0
					1051	0	0	0
					1052	0	0	0
					1053	0	0	0
					1054	0	0	0
					1055	0	0	0
					1056	0	0	0
					1057	0	0	0
					1058	0	0	0
					1059	0	0	0
					1060	0	0	0
					1061	0	0	0
					1062	0	0	0
					1063	0	0	0
					1064	0	0	0
					1065	0	0	0
					1066	0	0	0
					1067	0	0	0
					1068	0	0	0
					1069	0	0	0
					1070	0	0	0
					1071	0	0	0
					1072	0	0	0
					1073	0	0	0
					1074	0	0	0

## Sheet: Non-central chi-square distrib2
					0	0.33446	0.0744841	0.0249119
0.00874	%Point				1	0.366313	0.000216744	7.93963e-05
					2	0.2006	3.7868e-07	7.59633e-08
0.0249914	Cumulative Probability				3	0.0732351	4.72677e-10	3.46166e-11
					4	0.0200525	4.58941e-13	9.20292e-15
					5	0.00439246	3.64605e-16	1.60151e-18
					6	0.000801799	2.45105e-19	1.96525e-22
1.09524	λ/2				7	0.000125452	1.42805e-22	1.79151e-26
0.0249914	Cumulative Probability				8	1.71749e-05	7.34144e-26	1.26089e-30
					9	2.09007e-06	3.37691e-29	7.058e-35
2.19048	λ				10	2.28913e-07	1.40539e-32	3.21712e-39
1	df				11	2.27922e-08	5.34031e-36	1.21718e-43
					12	2.08025e-09	1.86693e-39	3.88367e-48
					13	1.75259e-10	6.04317e-43	1.05912e-52
					14	1.37108e-11	1.82125e-46	2.49707e-57
					15	1.0011e-12	5.13467e-50	5.14034e-62
					16	6.85281e-14	1.35989e-53	9.31905e-67
					17	4.41498e-15	3.39579e-57	1.49923e-71
					18	2.68637e-16	8.02131e-61	2.15482e-76
					19	1.54853e-17	1.79758e-64	2.78361e-81
					20	8.48007e-19	3.83187e-68	3.24945e-86
					21	4.42272e-20	7.78842e-72	3.4446e-91
					22	2.20179e-21	1.51267e-75	3.33058e-96
					23	1.04847e-22	2.81291e-79	2.94925e-101
					24	4.7847e-24	5.01727e-83	2.40061e-106
					25	2.09616e-25	8.59817e-87	1.80231e-111
					26	8.82997e-27	1.41788e-90	1.25198e-116
					27	3.58183e-28	2.25312e-94	8.0703e-122
					28	1.40106e-29	3.45477e-98	4.84033e-127
					29	5.29135e-31	5.11772e-102	2.70797e-132
					30	1.93177e-32	7.33257e-106	1.41648e-137
					31	6.82498e-34	1.01724e-109	6.94268e-143
					32	2.33593e-35	1.3678e-113	3.19509e-148
					33	7.75275e-37	1.78425e-117	1.38329e-153
					34	2.49739e-38	2.26005e-121	5.64421e-159
					35	7.81496e-40	2.78208e-125	2.17418e-164
					36	2.37757e-41	3.33086e-129	7.91935e-170
					37	7.03786e-43	3.88155e-133	2.73178e-175
					38	2.02846e-44	4.4058e-137	8.93698e-181
					39	5.69653e-46	4.87425e-141	2.77663e-186
					40	1.55977e-47	5.25936e-145	8.20338e-192
					41	4.16663e-49	5.53816e-149	2.30755e-197
					42	1.08654e-50	5.69452e-153	6.1873e-203
					43	2.76748e-52	5.72069e-157	1.58319e-208
					44	6.88877e-54	5.61783e-161	3.86999e-214
					45	1.67663e-55	5.39557e-165	9.0464e-220
					46	3.99199e-57	5.07067e-169	2.0242e-225
					47	9.30251e-59	4.66501e-173	4.33963e-231
					48	2.1226e-60	4.20331e-177	8.92194e-237
					49	4.7444e-62	3.71079e-181	1.76055e-242
					50	1.03925e-63	3.21112e-185	3.33715e-248
					51	2.23182e-65	2.72477e-189	6.08119e-254
					52	4.70072e-67	2.26804e-193	1.06614e-259
					53	9.71399e-69	1.85258e-197	1.7996e-265
					54	1.97021e-70	1.48546e-201	2.92668e-271
					55	3.92337e-72	1.16963e-205	4.58891e-277
					56	7.67327e-74	9.04654e-210	6.94165e-283
					57	1.4744e-75	6.87536e-214	1.0137e-288
					58	2.78417e-77	5.13595e-218	1.42993e-294
					59	5.16836e-79	3.77211e-222	1.94956e-300
					60	9.43432e-81	2.72465e-226	2.57052e-306
					61	1.69391e-82	1.93605e-230	0
					62	2.99231e-84	1.35368e-234	0
					63	5.20206e-86	9.31588e-239	0
					64	8.90235e-88	6.31169e-243	0
					65	1.50003e-89	4.211e-247	0
					66	2.48923e-91	2.76722e-251	0
					67	4.06911e-93	1.79152e-255	0
					68	6.5539e-95	1.14291e-259	0
					69	1.0403e-96	7.18635e-264	0
					70	1.62769e-98	4.45451e-268	0
					71	2.51085e-100	2.72255e-272	0
					72	3.81942e-102	1.64104e-276	0
					73	5.73039e-104	9.75691e-281	0
					74	8.48128e-106	5.72318e-285	0
					75	1.23854e-107	3.31262e-289	0
					76	1.78486e-109	1.8923e-293	0
					77	2.53877e-111	1.06701e-297	0
					78	3.56482e-113	5.93994e-302	0
					79	4.94219e-115	3.26509e-306	0
					80	6.7661e-117	0	0
					81	9.14876e-119	0	0
					82	1.22196e-120	0	0
					83	1.61246e-122	0	0
					84	2.10241e-124	0	0
					85	2.70899e-126	0	0
					86	3.45e-128	0	0
					87	4.34319e-130	0	0
					88	5.40549e-132	0	0
					89	6.65202e-134	0	0
					90	8.09506e-136	0	0
					91	9.74289e-138	0	0
					92	1.15987e-139	0	0
					93	1.36595e-141	0	0
					94	1.59154e-143	0	0
					95	1.83486e-145	0	0
					96	2.09334e-147	0	0
					97	2.36362e-149	0	0
					98	2.64156e-151	0	0
					99	2.92236e-153	0	0
					100	3.20068e-155	0	0
					101	3.47081e-157	0	0
					102	3.72683e-159	0	0
					103	3.96288e-161	0	0
					104	4.17337e-163	0	0
					105	4.35318e-165	0	0
					106	4.4979e-167	0	0
					107	4.604e-169	0	0
					108	4.66896e-171	0	0
					109	4.6914e-173	0	0
					110	4.6711e-175	0	0
					111	4.60898e-177	0	0
					112	4.50709e-179	0	0
					113	4.36844e-181	0	0
					114	4.19692e-183	0	0
					115	3.99707e-185	0	0
					116	3.77392e-187	0	0
					117	3.53278e-189	0	0
					118	3.27901e-191	0	0
					119	3.0179e-193	0	0
					120	2.75444e-195	0	0
					121	2.4932e-197	0	0
					122	2.23824e-199	0	0
					123	1.99301e-201	0	0
					124	1.76034e-203	0	0
					125	1.5424e-205	0	0
					126	1.34071e-207	0	0
					127	1.15622e-209	0	0
					128	9.89325e-212	0	0
					129	8.3996e-214	0	0
					130	7.07659e-216	0	0
					131	5.91646e-218	0	0
					132	4.90904e-220	0	0
					133	4.04254e-222	0	0
					134	3.30414e-224	0	0
					135	2.68061e-226	0	0
					136	2.15876e-228	0	0
					137	1.72581e-230	0	0
					138	1.36969e-232	0	0
					139	1.07924e-234	0	0
					140	8.44301e-237	0	0
					141	6.55824e-239	0	0
					142	5.05834e-241	0	0
					143	3.87419e-243	0	0
					144	2.94664e-245	0	0
					145	2.22571e-247	0	0
					146	1.66965e-249	0	0
					147	1.24399e-251	0	0
					148	9.20585e-254	0	0
					149	6.76685e-256	0	0
					150	4.94088e-258	0	0
					151	3.58374e-260	0	0
					152	2.58227e-262	0	0
					153	1.8485e-264	0	0
					154	1.31464e-266	0	0
					155	9.28934e-269	0	0
					156	6.52183e-271	0	0
					157	4.54966e-273	0	0
					158	3.15378e-275	0	0
					159	2.17241e-277	0	0
					160	1.48707e-279	0	0
					161	1.01161e-281	0	0
					162	6.83926e-284	0	0
					163	4.59547e-286	0	0
					164	3.06899e-288	0	0
					165	2.03714e-290	0	0
					166	1.34407e-292	0	0
					167	8.81483e-295	0	0
					168	5.74664e-297	0	0
					169	3.72423e-299	0	0
					170	2.39936e-301	0	0
					171	1.53677e-303	0	0
					172	9.78565e-306	0	0
					173	6.19516e-308	0	0
					174	0	0	0
					175	0	0	0
					176	0	0	0
					177	0	0	0
					178	0	0	0
					179	0	0	0
					180	0	0	0
					181	0	0	0
					182	0	0	0
					183	0	0	0
					184	0	0	0
					185	0	0	0
					186	0	0	0
					187	0	0	0
					188	0	0	0
					189	0	0	0
					190	0	0	0
					191	0	0	0
					192	0	0	0
					193	0	0	0
					194	0	0	0
					195	0	0	0
					196	0	0	0
					197	0	0	0
					198	0	0	0
					199	0	0	0
					200	0	0	0
					201	0	0	0
					202	0	0	0
					203	0	0	0
					204	0	0	0
					205	0	0	0
					206	0	0	0
					207	0	0	0
					208	0	0	0
					209	0	0	0
					210	0	0	0
					211	0	0	0
					212	0	0	0
					213	0	0	0
					214	0	0	0
					215	0	0	0
					216	0	0	0
					217	0	0	0
					218	0	0	0
					219	0	0	0
					220	0	0	0
					221	0	0	0
					222	0	0	0
					223	0	0	0
					224	0	0	0
					225	0	0	0
					226	0	0	0
					227	0	0	0
					228	0	0	0
					229	0	0	0
					230	0	0	0
					231	0	0	0
					232	0	0	0
					233	0	0	0
					234	0	0	0
					235	0	0	0
					236	0	0	0
					237	0	0	0
					238	0	0	0
					239	0	0	0
					240	0	0	0
					241	0	0	0
					242	0	0	0
					243	0	0	0
					244	0	0	0
					245	0	0	0
					246	0	0	0
					247	0	0	0
					248	0	0	0
					249	0	0	0
					250	0	0	0
					251	0	0	0
					252	0	0	0
					253	0	0	0
					254	0	0	0
					255	0	0	0
					256	0	0	0
					257	0	0	0
					258	0	0	0
					259	0	0	0
					260	0	0	0
					261	0	0	0
					262	0	0	0
					263	0	0	0
					264	0	0	0
					265	0	0	0
					266	0	0	0
					267	0	0	0
					268	0	0	0
					269	0	0	0
					270	0	0	0
					271	0	0	0
					272	0	0	0
					273	0	0	0
					274	0	0	0
					275	0	0	0
					276	0	0	0
					277	0	0	0
					278	0	0	0
					279	0	0	0
					280	0	0	0
					281	0	0	0
					282	0	0	0
					283	0	0	0
					284	0	0	0
					285	0	0	0
					286	0	0	0
					287	0	0	0
					288	0	0	0
					289	0	0	0
					290	0	0	0
					291	0	0	0
					292	0	0	0
					293	0	0	0
					294	0	0	0
					295	0	0	0
					296	0	0	0
					297	0	0	0
					298	0	0	0
					299	0	0	0
					300	0	0	0
					301	0	0	0
					302	0	0	0
					303	0	0	0
					304	0	0	0
					305	0	0	0
					306	0	0	0
					307	0	0	0
					308	0	0	0
					309	0	0	0
					310	0	0	0
					311	0	0	0
					312	0	0	0
					313	0	0	0
					314	0	0	0
					315	0	0	0
					316	0	0	0
					317	0	0	0
					318	0	0	0
					319	0	0	0
					320	0	0	0
					321	0	0	0
					322	0	0	0
					323	0	0	0
					324	0	0	0
					325	0	0	0
					326	0	0	0
					327	0	0	0
					328	0	0	0
					329	0	0	0
					330	0	0	0
					331	0	0	0
					332	0	0	0
					333	0	0	0
					334	0	0	0
					335	0	0	0
					336	0	0	0
					337	0	0	0
					338	0	0	0
					339	0	0	0
					340	0	0	0
					341	0	0	0
					342	0	0	0
					343	0	0	0
					344	0	0	0
					345	0	0	0
					346	0	0	0
					347	0	0	0
					348	0	0	0
					349	0	0	0
					350	0	0	0
					351	0	0	0
					352	0	0	0
					353	0	0	0
					354	0	0	0
					355	0	0	0
					356	0	0	0
					357	0	0	0
					358	0	0	0
					359	0	0	0
					360	0	0	0
					361	0	0	0
					362	0	0	0
					363	0	0	0
					364	0	0	0
					365	0	0	0
					366	0	0	0
					367	0	0	0
					368	0	0	0
					369	0	0	0
					370	0	0	0
					371	0	0	0
					372	0	0	0
					373	0	0	0
					374	0	0	0
					375	0	0	0
					376	0	0	0
					377	0	0	0
					378	0	0	0
					379	0	0	0
					380	0	0	0
					381	0	0	0
					382	0	0	0
					383	0	0	0
					384	0	0	0
					385	0	0	0
					386	0	0	0
					387	0	0	0
					388	0	0	0
					389	0	0	0
					390	0	0	0
					391	0	0	0
					392	0	0	0
					393	0	0	0
					394	0	0	0
					395	0	0	0
					396	0	0	0
					397	0	0	0
					398	0	0	0
					399	0	0	0
					400	0	0	0
					401	0	0	0
					402	0	0	0
					403	0	0	0
					404	0	0	0
					405	0	0	0
					406	0	0	0
					407	0	0	0
					408	0	0	0
					409	0	0	0
					410	0	0	0
					411	0	0	0
					412	0	0	0
					413	0	0	0
					414	0	0	0
					415	0	0	0
					416	0	0	0
					417	0	0	0
					418	0	0	0
					419	0	0	0
					420	0	0	0
					421	0	0	0
					422	0	0	0
					423	0	0	0
					424	0	0	0
					425	0	0	0
					426	0	0	0
					427	0	0	0
					428	0	0	0
					429	0	0	0
					430	0	0	0
					431	0	0	0
					432	0	0	0
					433	0	0	0
					434	0	0	0
					435	0	0	0
					436	0	0	0
					437	0	0	0
					438	0	0	0
					439	0	0	0
					440	0	0	0
					441	0	0	0
					442	0	0	0
					443	0	0	0
					444	0	0	0
					445	0	0	0
					446	0	0	0
					447	0	0	0
					448	0	0	0
					449	0	0	0
					450	0	0	0
					451	0	0	0
					452	0	0	0
					453	0	0	0
					454	0	0	0
					455	0	0	0
					456	0	0	0
					457	0	0	0
					458	0	0	0
					459	0	0	0
					460	0	0	0
					461	0	0	0
					462	0	0	0
					463	0	0	0
					464	0	0	0
					465	0	0	0
					466	0	0	0
					467	0	0	0
					468	0	0	0
					469	0	0	0
					470	0	0	0
					471	0	0	0
					472	0	0	0
					473	0	0	0
					474	0	0	0
					475	0	0	0
					476	0	0	0
					477	0	0	0
					478	0	0	0
					479	0	0	0
					480	0	0	0
					481	0	0	0
					482	0	0	0
					483	0	0	0
					484	0	0	0
					485	0	0	0
					486	0	0	0
					487	0	0	0
					488	0	0	0
					489	0	0	0
					490	0	0	0
					491	0	0	0
					492	0	0	0
					493	0	0	0
					494	0	0	0
					495	0	0	0
					496	0	0	0
					497	0	0	0
					498	0	0	0
					499	0	0	0
					500	0	0	0
					501	0	0	0
					502	0	0	0
					503	0	0	0
					504	0	0	0
					505	0	0	0
					506	0	0	0
					507	0	0	0
					508	0	0	0
					509	0	0	0
					510	0	0	0
					511	0	0	0
					512	0	0	0
					513	0	0	0
					514	0	0	0
					515	0	0	0
					516	0	0	0
					517	0	0	0
					518	0	0	0
					519	0	0	0
					520	0	0	0
					521	0	0	0
					522	0	0	0
					523	0	0	0
					524	0	0	0
					525	0	0	0
					526	0	0	0
					527	0	0	0
					528	0	0	0
					529	0	0	0
					530	0	0	0
					531	0	0	0
					532	0	0	0
					533	0	0	0
					534	0	0	0
					535	0	0	0
					536	0	0	0
					537	0	0	0
					538	0	0	0
					539	0	0	0
					540	0	0	0
					541	0	0	0
					542	0	0	0
					543	0	0	0
					544	0	0	0
					545	0	0	0
					546	0	0	0
					547	0	0	0
					548	0	0	0
					549	0	0	0
					550	0	0	0
					551	0	0	0
					552	0	0	0
					553	0	0	0
					554	0	0	0
					555	0	0	0
					556	0	0	0
					557	0	0	0
					558	0	0	0
					559	0	0	0
					560	0	0	0
					561	0	0	0
					562	0	0	0
					563	0	0	0
					564	0	0	0
					565	0	0	0
					566	0	0	0
					567	0	0	0
					568	0	0	0
					569	0	0	0
					570	0	0	0
					571	0	0	0
					572	0	0	0
					573	0	0	0
					574	0	0	0
					575	0	0	0
					576	0	0	0
					577	0	0	0
					578	0	0	0
					579	0	0	0
					580	0	0	0
					581	0	0	0
					582	0	0	0
					583	0	0	0
					584	0	0	0
					585	0	0	0
					586	0	0	0
					587	0	0	0
					588	0	0	0
					589	0	0	0
					590	0	0	0
					591	0	0	0
					592	0	0	0
					593	0	0	0
					594	0	0	0
					595	0	0	0
					596	0	0	0
					597	0	0	0
					598	0	0	0
					599	0	0	0
					600	0	0	0
					601	0	0	0
					602	0	0	0
					603	0	0	0
					604	0	0	0
					605	0	0	0
					606	0	0	0
					607	0	0	0
					608	0	0	0
					609	0	0	0
					610	0	0	0
					611	0	0	0
					612	0	0	0
					613	0	0	0
					614	0	0	0
					615	0	0	0
					616	0	0	0
					617	0	0	0
					618	0	0	0
					619	0	0	0
					620	0	0	0
					621	0	0	0
					622	0	0	0
					623	0	0	0
					624	0	0	0
					625	0	0	0
					626	0	0	0
					627	0	0	0
					628	0	0	0
					629	0	0	0
					630	0	0	0
					631	0	0	0
					632	0	0	0
					633	0	0	0
					634	0	0	0
					635	0	0	0
					636	0	0	0
					637	0	0	0
					638	0	0	0
					639	0	0	0
					640	0	0	0
					641	0	0	0
					642	0	0	0
					643	0	0	0
					644	0	0	0
					645	0	0	0
					646	0	0	0
					647	0	0	0
					648	0	0	0
					649	0	0	0
					650	0	0	0
					651	0	0	0
					652	0	0	0
					653	0	0	0
					654	0	0	0
					655	0	0	0
					656	0	0	0
					657	0	0	0
					658	0	0	0
					659	0	0	0
					660	0	0	0
					661	0	0	0
					662	0	0	0
					663	0	0	0
					664	0	0	0
					665	0	0	0
					666	0	0	0
					667	0	0	0
					668	0	0	0
					669	0	0	0
					670	0	0	0
					671	0	0	0
					672	0	0	0
					673	0	0	0
					674	0	0	0
					675	0	0	0
					676	0	0	0
					677	0	0	0
					678	0	0	0
					679	0	0	0
					680	0	0	0
					681	0	0	0
					682	0	0	0
					683	0	0	0
					684	0	0	0
					685	0	0	0
					686	0	0	0
					687	0	0	0
					688	0	0	0
					689	0	0	0
					690	0	0	0
					691	0	0	0
					692	0	0	0
					693	0	0	0
					694	0	0	0
					695	0	0	0
					696	0	0	0
					697	0	0	0
					698	0	0	0
					699	0	0	0
					700	0	0	0
					701	0	0	0
					702	0	0	0
					703	0	0	0
					704	0	0	0
					705	0	0	0
					706	0	0	0
					707	0	0	0
					708	0	0	0
					709	0	0	0
					710	0	0	0
					711	0	0	0
					712	0	0	0
					713	0	0	0
					714	0	0	0
					715	0	0	0
					716	0	0	0
					717	0	0	0
					718	0	0	0
					719	0	0	0
					720	0	0	0
					721	0	0	0
					722	0	0	0
					723	0	0	0
					724	0	0	0
					725	0	0	0
					726	0	0	0
					727	0	0	0
					728	0	0	0
					729	0	0	0
					730	0	0	0
					731	0	0	0
					732	0	0	0
					733	0	0	0
					734	0	0	0
					735	0	0	0
					736	0	0	0
					737	0	0	0
					738	0	0	0
					739	0	0	0
					740	0	0	0
					741	0	0	0
					742	0	0	0
					743	0	0	0
					744	0	0	0
					745	0	0	0
					746	0	0	0
					747	0	0	0
					748	0	0	0
					749	0	0	0
					750	0	0	0
					751	0	0	0
					752	0	0	0
					753	0	0	0
					754	0	0	0
					755	0	0	0
					756	0	0	0
					757	0	0	0
					758	0	0	0
					759	0	0	0
					760	0	0	0
					761	0	0	0
					762	0	0	0
					763	0	0	0
					764	0	0	0
					765	0	0	0
					766	0	0	0
					767	0	0	0
					768	0	0	0
					769	0	0	0
					770	0	0	0
					771	0	0	0
					772	0	0	0
					773	0	0	0
					774	0	0	0
					775	0	0	0
					776	0	0	0
					777	0	0	0
					778	0	0	0
					779	0	0	0
					780	0	0	0
					781	0	0	0
					782	0	0	0
					783	0	0	0
					784	0	0	0
					785	0	0	0
					786	0	0	0
					787	0	0	0
					788	0	0	0
					789	0	0	0
					790	0	0	0
					791	0	0	0
					792	0	0	0
					793	0	0	0
					794	0	0	0
					795	0	0	0
					796	0	0	0
					797	0	0	0
					798	0	0	0
					799	0	0	0
					800	0	0	0
					801	0	0	0
					802	0	0	0
					803	0	0	0
					804	0	0	0
					805	0	0	0
					806	0	0	0
					807	0	0	0
					808	0	0	0
					809	0	0	0
					810	0	0	0
					811	0	0	0
					812	0	0	0
					813	0	0	0
					814	0	0	0
					815	0	0	0
					816	0	0	0
					817	0	0	0
					818	0	0	0
					819	0	0	0
					820	0	0	0
					821	0	0	0
					822	0	0	0
					823	0	0	0
					824	0	0	0
					825	0	0	0
					826	0	0	0
					827	0	0	0
					828	0	0	0
					829	0	0	0
					830	0	0	0
					831	0	0	0
					832	0	0	0
					833	0	0	0
					834	0	0	0
					835	0	0	0
					836	0	0	0
					837	0	0	0
					838	0	0	0
					839	0	0	0
					840	0	0	0
					841	0	0	0
					842	0	0	0
					843	0	0	0
					844	0	0	0
					845	0	0	0
					846	0	0	0
					847	0	0	0
					848	0	0	0
					849	0	0	0
					850	0	0	0
					851	0	0	0
					852	0	0	0
					853	0	0	0
					854	0	0	0
					855	0	0	0
					856	0	0	0
					857	0	0	0
					858	0	0	0
					859	0	0	0
					860	0	0	0
					861	0	0	0
					862	0	0	0
					863	0	0	0
					864	0	0	0
					865	0	0	0
					866	0	0	0
					867	0	0	0
					868	0	0	0
					869	0	0	0
					870	0	0	0
					871	0	0	0
					872	0	0	0
					873	0	0	0
					874	0	0	0
					875	0	0	0
					876	0	0	0
					877	0	0	0
					878	0	0	0
					879	0	0	0
					880	0	0	0
					881	0	0	0
					882	0	0	0
					883	0	0	0
					884	0	0	0
					885	0	0	0
					886	0	0	0
					887	0	0	0
					888	0	0	0
					889	0	0	0
					890	0	0	0
					891	0	0	0
					892	0	0	0
					893	0	0	0
					894	0	0	0
					895	0	0	0
					896	0	0	0
					897	0	0	0
					898	0	0	0
					899	0	0	0
					900	0	0	0
					901	0	0	0
					902	0	0	0
					903	0	0	0
					904	0	0	0
					905	0	0	0
					906	0	0	0
					907	0	0	0
					908	0	0	0
					909	0	0	0
					910	0	0	0
					911	0	0	0
					912	0	0	0
					913	0	0	0
					914	0	0	0
					915	0	0	0
					916	0	0	0
					917	0	0	0
					918	0	0	0
					919	0	0	0
					920	0	0	0
					921	0	0	0
					922	0	0	0
					923	0	0	0
					924	0	0	0
					925	0	0	0
					926	0	0	0
					927	0	0	0
					928	0	0	0
					929	0	0	0
					930	0	0	0
					931	0	0	0
					932	0	0	0
					933	0	0	0
					934	0	0	0
					935	0	0	0
					936	0	0	0
					937	0	0	0
					938	0	0	0
					939	0	0	0
					940	0	0	0
					941	0	0	0
					942	0	0	0
					943	0	0	0
					944	0	0	0
					945	0	0	0
					946	0	0	0
					947	0	0	0
					948	0	0	0
					949	0	0	0
					950	0	0	0
					951	0	0	0
					952	0	0	0
					953	0	0	0
					954	0	0	0
					955	0	0	0
					956	0	0	0
					957	0	0	0
					958	0	0	0
					959	0	0	0
					960	0	0	0
					961	0	0	0
					962	0	0	0
					963	0	0	0
					964	0	0	0
					965	0	0	0
					966	0	0	0
					967	0	0	0
					968	0	0	0
					969	0	0	0
					970	0	0	0
					971	0	0	0
					972	0	0	0
					973	0	0	0
					974	0	0	0
					975	0	0	0
					976	0	0	0
					977	0	0	0
					978	0	0	0
					979	0	0	0
					980	0	0	0
					981	0	0	0
					982	0	0	0
					983	0	0	0
					984	0	0	0
					985	0	0	0
					986	0	0	0
					987	0	0	0
					988	0	0	0
					989	0	0	0
					990	0	0	0
					991	0	0	0
					992	0	0	0
					993	0	0	0
					994	0	0	0
					995	0	0	0
					996	0	0	0
					997	0	0	0
					998	0	0	0
					999	0	0	0
					1000	0	0	0
					1001	0	0	0
					1002	0	0	0
					1003	0	0	0
					1004	0	0	0
					1005	0	0	0
					1006	0	0	0
					1007	0	0	0
					1008	0	0	0
					1009	0	0	0
					1010	0	0	0
					1011	0	0	0
					1012	0	0	0
					1013	0	0	0
					1014	0	0	0
					1015	0	0	0
					1016	0	0	0
					1017	0	0	0
					1018	0	0	0
					1019	0	0	0
					1020	0	0	0
					1021	0	0	0
					1022	0	0	0
					1023	0	0	0
					1024	0	0	0
					1025	0	0	0
					1026	0	0	0
					1027	0	0	0
					1028	0	0	0
					1029	0	0	0
					1030	0	0	0
					1031	0	0	0
					1032	0	0	0
					1033	0	0	0
					1034	0	0	0
					1035	0	0	0
					1036	0	0	0
					1037	0	0	0
					1038	0	0	0
					1039	0	0	0
					1040	0	0	0
					1041	0	0	0
					1042	0	0	0
					1043	0	0	0
					1044	0	0	0
					1045	0	0	0
					1046	0	0	0
					1047	0	0	0
					1048	0	0	0
					1049	0	0	0
					1050	0	0	0
					1051	0	0	0
					1052	0	0	0
					1053	0	0	0
					1054	0	0	0
					1055	0	0	0
					1056	0	0	0
					1057	0	0	0
					1058	0	0	0
					1059	0	0	0
					1060	0	0	0
					1061	0	0	0
					1062	0	0	0
					1063	0	0	0
					1064	0	0	0
					1065	0	0	0
					1066	0	0	0
					1067	0	0	0
					1068	0	0	0
					1069	0	0	0
					1070	0	0	0
					1071	0	0	0
					1072	0	0	0
					1073	0	0	0
					1074	0	0	0
